# Supplementary material for: Cerebrolysin in Patients with Subarachnoid Hemorrhage: A Systematic Review and Meta-Analysis
Source: J Clin Med. 2023 Oct 20;12(20):6638. doi: 10.3390/jcm12206638 (PMC10607250; doi:10.3390/jcm12206638)
Supplement: Supplementary file 1 [file jcm-12-06638-s001.zip]

Archive with 1 entries (1 files):
- jcm-2611228-supplementary.pdf
